# Supplementary material for: Ultrasound classification of non-mass breast lesions following BI-RADS presents high positive predictive value
Source: PLoS One. 2022 Nov 30;17(11):e0278299. doi: 10.1371/journal.pone.0278299 (PMC9710769; doi:10.1371/journal.pone.0278299)
Supplement: S1 Data — Table of number of subjects, histopathology, BI-RADS classifications, and locations of breast non-mass lesions of the finally enrolled patients. (XLSX) [file pone.0278299.s001.xlsx]

## Sheet: Sheet1
Name	Histology/pathology	BIRADS category	Estimated Lesion Size（mm×mm）	Location
##	Malignant lesion	4b category	11×5	outer inferior quatrant
##	Malignant lesion	5 category	18×15	outer upper quatrant
##	Malignant lesion	3 category	23×11	outer upper quatrant
##	Malignant lesion	4a category	10×5	inter inferior quatrant
##	Malignant lesion	4b category	32×11	outer inferior quatrant
##	Malignant lesion	5 category	9×9	inferior outer quatrant
##	Malignant lesion	5 category	26×18	outer inferior quatrant
##	Malignant lesion	4c category	36×11	outer inferior quatrant
##	Malignant lesion	4c category	14×12	outer inferior quatrant
##	Malignant lesion	4b category	43×18	outer inferior quatrant
##	Malignant lesion	4a category	22×19	inferior outer quatrant
##	Malignant lesion	4b category	40×32	outer inferior quatrant
##	Malignant lesion	5 category	31×24	outer upper quatrant
##	Malignant lesion	4c category	18×10	outer inferiorquatrant
##	Malignant lesion	5 category	20×17	outer inferiorquatrant
##	Malignant lesion	4b category	13×8	outer inferiorquatrant
##	Malignant lesion	4c category	20×8	outer inferiorquatrant
##	Malignant lesion	4c category	42×12	outer inferiorquatrant
##	Malignant lesion	4c category	17×16	outer inferior quatrant
##	Malignant lesion	4b category	14×10	inferior outer quatrant
##	Malignant lesion	4c category	12×11	inferior upper quatrant
##	Malignant lesion	4c category	27×17	outer upper quatrant
##	Malignant lesion	5 category	28×11	outer inferiorquatrant
##	Malignant lesion	4b category	39×12	inferior upper quatrant
##	Malignant lesion	5 category	39×23	outer upper quatrant
##	Malignant lesion	3 category	10×7	outer upper quatrant
##	Malignant lesion	4b category	18×10	outer inferiorquatrant
##	Malignant lesion	4b category	26×13	inferior outerquatrant
##	Malignant lesion	4a category	35×13	inter inferior quatrant
##	Malignant lesion	5 category	65×19	outer upper quatrant
##	Malignant lesion	5 category	41×29	outer inferior quatrant
##	Malignant lesion	5 category	19×12	outer upper quatrant
##	Malignant lesion	4c category	34×23	inter inferior qudrant
##	Malignant lesion	5 category	18×11	outer inferior quatrant
##	Malignant lesion	4c category	35×17	outer inferior quatrant
##	Malignant lesion	5 category	27×8	outer inferior quatrant
##	Malignant lesion	3 category	32×20	outer upper quatrant
##	Malignant lesion	4c category	32×18	inter upper quatrant
##	Malignant lesion	4a category	22×14	inter inferior quatrant
##	Malignant lesion	4c category	46×24	outer inferiorquatrant
##	Malignant lesion	4c category	19×15	inter upper quatrant
##	Malignant lesion	5 category	36×25	outer upper quatrant
##	Malignant lesion	5 category	19×17	inferior upper quatrant
##	Malignant lesion	4c category	42×9	outer upper quatrant
##	Malignant lesion	4a category	23×7	outer upper quatrant
##	Malignant lesion	5c ategory	25×16	outer upper quatrant
##	Malignant lesion	4c category	19×12	outer upper quatrant
##	Benign lesion	4a category	22×19	outer inferior quatrant
##	Benign lesion	4b category	14×7	outer inferior quatrant
##	Benign lesion	4b category	16×9	inter inferiorquatrant
##	Benign lesion	4a category	35×16	outer upper quatrant
##	Benign lesion	4b category	26×12	outer upper quatrant
##	Benign lesion	4c category	10×6	outer upper quatrant
##	Benign lesion	3c ategory	40×17	outer inferior quatrant
##	Benign lesion	4c category	7×6	inter inferior quatrant
##	Benign lesion	4a category	26×9	outer inferior quatrant
##	Benign lesion	4b category	8×8	inter upper quatrant
##	Benign lesion	4a category	18×10	inter upper quatrant
##	Benign lesion	4b category	42×20	outer inferior quatrant
