# Supplementary material for: Ultrasound classification of non-mass breast lesions following BI-RADS presents high positive predictive value
Source: PLoS One. 2022 Nov 30;17(11):e0278299. doi: 10.1371/journal.pone.0278299 (PMC9710769; doi:10.1371/journal.pone.0278299)
Supplement: S2 Data — Representative sonographic images of breast non-mass lesions. (ZIP) [file pone.0278299.s002.zip]

Archive with 278 entries (219 files):
- Supplementary data 2/1/
- Supplementary data 2/1/a.jpg
- Supplementary data 2/1/b.jpg
- Supplementary data 2/1/c.jpg
- Supplementary data 2/1/d.jpg
- Supplementary data 2/1/e.jpg
- Supplementary data 2/1/f.jpg
- Supplementary data 2/10/
- Supplementary data 2/10/a.jpg
- Supplementary data 2/10/b.jpg
- Supplementary data 2/11/
- Supplementary data 2/11/a.jpg
- Supplementary data 2/11/b.jpg
- Supplementary data 2/11/c.jpg
- Supplementary data 2/12/
- Supplementary data 2/12/a.jpg
- Supplementary data 2/12/b.jpg
- Supplementary data 2/12/c.jpg
- Supplementary data 2/13/
- Supplementary data 2/13/a.jpg
- Supplementary data 2/13/b.jpg
- Supplementary data 2/13/c.jpg
- Supplementary data 2/13/d.jpg
- Supplementary data 2/13/e.jpg
- Supplementary data 2/13/f.jpg
- Supplementary data 2/14/
- Supplementary data 2/14/a.jpg
- Supplementary data 2/14/b.jpg
- Supplementary data 2/14/c.jpg
- Supplementary data 2/14/d.jpg
- Supplementary data 2/14/e.jpg
- Supplementary data 2/14/f.jpg
- Supplementary data 2/15/
- Supplementary data 2/15/a.jpg
- Supplementary data 2/15/b.jpg
- Supplementary data 2/15/c.jpg
- Supplementary data 2/15/d.jpg
- Supplementary data 2/16/
- Supplementary data 2/16/a.jpg
- Supplementary data 2/16/b.jpg
- Supplementary data 2/16/c.jpg
- Supplementary data 2/17/
- Supplementary data 2/17/a.jpg
- Supplementary data 2/17/b.jpg
- Supplementary data 2/17/c.jpg
- Supplementary data 2/17/d.jpg
- Supplementary data 2/17/e.jpg
- Supplementary data 2/17/f.jpg
- Supplementary data 2/18/
- Supplementary data 2/18/a.jpg
- Supplementary data 2/18/b.jpg
- Supplementary data 2/18/c.jpg
- Supplementary data 2/19/
- Supplementary data 2/19/a.jpg
- Supplementary data 2/19/b.jpg
- Supplementary data 2/19/e.jpg
- Supplementary data 2/2/
- Supplementary data 2/2/a.jpg
- Supplementary data 2/2/b.jpg
- Supplementary data 2/2/c.jpg
- Supplementary data 2/20/
- Supplementary data 2/20/a.jpg
- Supplementary data 2/20/b.jpg
- Supplementary data 2/20/c.jpg
- Supplementary data 2/20/d.jpg
- Supplementary data 2/21/
- Supplementary data 2/21/a.jpg
- Supplementary data 2/21/b.jpg
- Supplementary data 2/21/c.jpg
- Supplementary data 2/21/d.jpg
- Supplementary data 2/21/e.jpg
- Supplementary data 2/22/
- Supplementary data 2/22/a.jpg
- Supplementary data 2/22/b.jpg
- Supplementary data 2/22/c.jpg
- Supplementary data 2/22/d.jpg
- Supplementary data 2/23/
- Supplementary data 2/23/a.jpg
- Supplementary data 2/23/b.jpg
- Supplementary data 2/23/c.jpg
- Supplementary data 2/24/
- Supplementary data 2/24/a.jpg
- Supplementary data 2/24/b.jpg
- Supplementary data 2/24/c.jpg
- Supplementary data 2/25/
- Supplementary data 2/25/a.jpg
- Supplementary data 2/25/b.jpg
- Supplementary data 2/25/c.jpg
- Supplementary data 2/26/
- Supplementary data 2/26/a.jpg
- Supplementary data 2/26/b.jpg
- Supplementary data 2/26/c.jpg
- Supplementary data 2/27/
- Supplementary data 2/27/a.jpg
- Supplementary data 2/27/b.jpg
- Supplementary data 2/27/c.jpg
- Supplementary data 2/28/
- Supplementary data 2/28/a.jpg
- Supplementary data 2/28/b.jpg
- Supplementary data 2/28/c.jpg
- Supplementary data 2/28/d.jpg
- Supplementary data 2/29/
- Supplementary data 2/29/a.jpg
- Supplementary data 2/29/b.jpg
- Supplementary data 2/29/c.jpg
- Supplementary data 2/3/
- Supplementary data 2/3/a.jpg
- Supplementary data 2/3/b.jpg
- Supplementary data 2/3/c.jpg
- Supplementary data 2/3/d.jpg
- Supplementary data 2/30/
- Supplementary data 2/30/a.jpg
- Supplementary data 2/30/b.jpg
- Supplementary data 2/30/c.jpg
- Supplementary data 2/30/d.jpg
- Supplementary data 2/31/
- Supplementary data 2/31/a.png
- Supplementary data 2/31/b.jpg
- Supplementary data 2/31/c.jpg
- Supplementary data 2/32/
- Supplementary data 2/32/a.jpg
- Supplementary data 2/32/b.jpg
- Supplementary data 2/32/c.jpg
- Supplementary data 2/32/d.jpg
- Supplementary data 2/32/e.jpg
- Supplementary data 2/32/f.jpg
- Supplementary data 2/33/
- Supplementary data 2/33/a.jpg
- Supplementary data 2/33/b.jpg
- Supplementary data 2/33/c.jpg
- Supplementary data 2/34/
- Supplementary data 2/34/a.jpg
- Supplementary data 2/34/b.jpg
- Supplementary data 2/34/c.jpg
- Supplementary data 2/34/d.jpg
- Supplementary data 2/35/
- Supplementary data 2/35/a.jpg
- Supplementary data 2/35/b.jpg
- Supplementary data 2/35/c.jpg
- Supplementary data 2/35/d.jpg
- Supplementary data 2/36/
- Supplementary data 2/36/a.jpg
- Supplementary data 2/36/b.jpg
- Supplementary data 2/36/c.jpg
- Supplementary data 2/37/
- Supplementary data 2/37/a.jpg
- Supplementary data 2/37/b.jpg
- Supplementary data 2/37/c.jpg
- Supplementary data 2/37/d.jpg
- Supplementary data 2/37/e.jpg
- Supplementary data 2/38/
- Supplementary data 2/38/a.jpg
- Supplementary data 2/38/b.jpg
- Supplementary data 2/38/c.jpg
- Supplementary data 2/39/
- Supplementary data 2/39/a.jpg
- Supplementary data 2/39/b.jpg
- Supplementary data 2/39/c.jpg
- Supplementary data 2/4/
- Supplementary data 2/4/a.jpg
- Supplementary data 2/4/b.jpg
- Supplementary data 2/4/c.jpg
- Supplementary data 2/4/d.jpg
- Supplementary data 2/40/
- Supplementary data 2/40/a.jpg
- Supplementary data 2/40/b.jpg
- Supplementary data 2/40/c.jpg
- Supplementary data 2/41/
- Supplementary data 2/41/a.jpg
- Supplementary data 2/41/b.jpg
- Supplementary data 2/41/c.jpg
- Supplementary data 2/42/
- Supplementary data 2/42/a.jpg
- Supplementary data 2/42/b.jpg
- Supplementary data 2/43/
- Supplementary data 2/43/a.jpg
- Supplementary data 2/43/b.jpg
- Supplementary data 2/43/c.jpg
- Supplementary data 2/43/d.jpg
- Supplementary data 2/44/
- Supplementary data 2/44/a.jpg
- Supplementary data 2/44/b.jpg
- Supplementary data 2/44/c.jpg
- Supplementary data 2/44/d.jpg
- Supplementary data 2/45/
- Supplementary data 2/45/a.jpg
- Supplementary data 2/45/b.jpg
- Supplementary data 2/45/c.jpg
- Supplementary data 2/46/
- Supplementary data 2/46/a.jpg
- Supplementary data 2/46/b.jpg
- Supplementary data 2/46/c.jpg
- Supplementary data 2/46/d.jpg
- Supplementary data 2/46/e.jpg
- Supplementary data 2/46/f.jpg
- Supplementary data 2/47/
- Supplementary data 2/47/a.jpg
- Supplementary data 2/47/b.jpg
- Supplementary data 2/47/c.jpg
- Supplementary data 2/47/d.jpg
- Supplementary data 2/47/e.jpg
- Supplementary data 2/48/
- Supplementary data 2/48/a.jpg
- Supplementary data 2/48/b.jpg
- Supplementary data 2/48/c.jpg
- Supplementary data 2/49/
- Supplementary data 2/49/a.jpg
- Supplementary data 2/49/b.jpg
- Supplementary data 2/49/c.jpg
- Supplementary data 2/49/d.jpg
- Supplementary data 2/5/
- Supplementary data 2/5/a.jpg
- Supplementary data 2/5/b.jpg
- Supplementary data 2/5/c.jpg
- Supplementary data 2/50/
- Supplementary data 2/50/a.jpg
- Supplementary data 2/50/b.jpg
- Supplementary data 2/50/c.jpg
- Supplementary data 2/51/
- Supplementary data 2/51/a.jpg
- Supplementary data 2/51/b.jpg
- Supplementary data 2/51/c.jpg
- Supplementary data 2/52/
- Supplementary data 2/52/a.jpg
- Supplementary data 2/52/b.jpg
- Supplementary data 2/52/c.jpg
- Supplementary data 2/52/d.jpg
- Supplementary data 2/53/
- Supplementary data 2/53/a.jpg
- Supplementary data 2/53/b.jpg
- Supplementary data 2/53/c.jpg
- Supplementary data 2/53/d.jpg
- Supplementary data 2/54/
- Supplementary data 2/54/a.jpg
- Supplementary data 2/54/b.jpg
- Supplementary data 2/54/c.jpg
- Supplementary data 2/54/d.jpg
- Supplementary data 2/54/e.jpg
- Supplementary data 2/55/
- Supplementary data 2/55/a.jpg
- Supplementary data 2/55/b.jpg
- Supplementary data 2/55/c.jpg
- Supplementary data 2/56/
- Supplementary data 2/56/a.jpg
- Supplementary data 2/56/b.jpg
- Supplementary data 2/56/c.jpg
- Supplementary data 2/57/
- Supplementary data 2/57/a.jpg
- Supplementary data 2/57/b.jpg
- Supplementary data 2/57/c.jpg
- Supplementary data 2/57/d.jpg
- Supplementary data 2/58/
- Supplementary data 2/58/a.jpg
- Supplementary data 2/58/b.jpg
- Supplementary data 2/58/c.jpg
- Supplementary data 2/59/
- Supplementary data 2/59/a.jpg
- Supplementary data 2/59/b.jpg
- Supplementary data 2/59/c.jpg
- Supplementary data 2/6/
- Supplementary data 2/6/a.jpg
- Supplementary data 2/6/b.jpg
- Supplementary data 2/6/c.jpg
- Supplementary data 2/7/
- Supplementary data 2/7/a.jpg
- Supplementary data 2/7/b.jpg
- Supplementary data 2/7/c.jpg
- Supplementary data 2/8/
- Supplementary data 2/8/a.jpg
- Supplementary data 2/8/b.jpg
- Supplementary data 2/8/c.jpg
- Supplementary data 2/8/d.jpg
- Supplementary data 2/9/
- Supplementary data 2/9/a.jpg
- Supplementary data 2/9/b.jpg
- Supplementary data 2/9/c.jpg
- Supplementary data 2/9/d.jpg
- Supplementary data 2/9/e.jpg
